# Supplementary material for: In silico analysis to explore the therapeutic potential of propolis-derived small molecules as matriptase inhibitors to suppress breast cancer growth and metastasis
Source: PLoS One. 2025 May 14;20(5):e0321687. doi: 10.1371/journal.pone.0321687 (PMC12077683; doi:10.1371/journal.pone.0321687)
Supplement: S1 Table — (XLSX) [file pone.0321687.s001.xlsx]

## Sheet: S Table 1
S1 Table. Propolis-derived small molecules' energetic and molecular interactions with MT-SP1 protein
Ligands	Ligand Atom	Receptor Atom	Interaction	Distance	Energy (kcal/mol)
Control	N1 3	OD2 ASP 189	H-donor	2.78	-8.2
	N1 3	O GLY 219	H-donor	2.94	-6.7
	N2 8	OD1 ASP 189	H-donor	2.73	-7.7
	N2 8	OG SER 190	H-donor	2.88	-3.3
	N1 3	OD1 ASP 189	ionic	3.72	-1.2
	N1 3	OD2 ASP 189	ionic	2.78	-6.1
	N2 8	OD1 ASP 189	ionic	2.73	-6.6
	N2 8	OD2 ASP 189	ionic	3.27	-2.9
72307	O6 40	OG SER 190	H-acceptor	2.89	-0.8
5471610	O4 25	SG CYS 220	H-donor	3.98	-2
	O2 2	NE2 GLN 192	H-acceptor	2.85	-3.7
	O3 3	N GLY 216	H-acceptor	3	-2.3
9984117	O2 2	N GLY 216	H-acceptor	2.86	-4.6
	O3 3	NE2 GLN 192	H-acceptor	2.93	-2.7
	O4 30	N GLY 219	H-acceptor	2.87	-5.8
	C28 66	6-ring PHE 99	H-pi	3.6	-0.6
10791588	O3 3	NE2 GLN 192	H-acceptor	2.91	-3.7
	O4 40	N GLY 219	H-acceptor	2.98	-2.9
	C28 76	6-ring PHE 99	H-pi	3.98	-0.6
129827386	O6 47	O GLY 219	H-donor	2.69	-3.5
	O4 33	NE2 GLN 192	H-acceptor	3.02	-2.3
	C9 22	6-ring PHE 99	H-pi	3.76	-0.7
	6-ring	6-ring TRP 215	pi-pi	3.41	0
